# Supplementary material for: Farnesol and phosphorylation of the transcriptional regulator Efg1 affect Candida albicans white-opaque switching rates
Source: PLoS One. 2023 Jan 20;18(1):e0280233. doi: 10.1371/journal.pone.0280233 (PMC9858334; doi:10.1371/journal.pone.0280233)
Supplement: S1 Table — White-to-opaque and opaque-to-white switching frequencies for wild type and independent T208E and T208A isolates scored after seven days growth on SCD+aa+Uri plates at 25°C. Seven plates were scored per condition. (XLSX) [file pone.0280233.s001.xlsx]

## Sheet: Table S1
Table S1: Efg1 phosphomimetic switching frequencies
White-to-Opaque Switching
Strain	Overall Switching Frequency (%)	Full Colony Switching Events (%)	n
Wild Type	0.59	0.08	1177
Independent Efg1 T208E	13.65	< 0.16	630
Independent Efg1 T208A	0.55	< 0.14	723
Opaque-to-White Switching
Strain	Overall Switching Frequency (%)	Full Colony Switching Events (%)	n
Wild Type	18.92	16.64	613
Independent Efg1 T208E	1.86	1.21	621
Independent Efg1 T208A	12.72	11.27	912
