# Supplementary material for: Farnesol and phosphorylation of the transcriptional regulator Efg1 affect Candida albicans white-opaque switching rates
Source: PLoS One. 2023 Jan 20;18(1):e0280233. doi: 10.1371/journal.pone.0280233 (PMC9858334; doi:10.1371/journal.pone.0280233)
Supplement: S2 Table — White-to-opaque switching frequencies for an independent Efg1 T208E isolate scored after seven days growth at 25°C on SCD+aa+Uri or SCGlcNAc+aa+Uri plates in the presence of 0 μM (methanol-only control) or 1μM farnesol. Ten plates were scored per condition. (XLSX) [file pone.0280233.s002.xlsx]

## Sheet: Table S2
Table S2: White-to-opaque farnesol, Efg1 phosphomimetic, and GlcNAc switching frequencies
White-to-Opaque Switching
Strain	Media	Farnesol (µM)	Overall Switching Frequency (%)	Full Colony Switching Events (%)	n
Independent Efg1 T208E	SCD+aa+Uri	0	3.86	0.08	1192
Independent Efg1 T208E	SCD+aa+Uri	1	0.15	< 0.08	1297
Independent Efg1 T208E	SCGlcNAc+aa+Uri	0	13.69	3.63	1103
Independent Efg1 T208E	SCGlcNAc+aa+Uri	1	1.42	0.15	1340
