# Supplementary material for: Farnesol and phosphorylation of the transcriptional regulator Efg1 affect Candida albicans white-opaque switching rates
Source: PLoS One. 2023 Jan 20;18(1):e0280233. doi: 10.1371/journal.pone.0280233 (PMC9858334; doi:10.1371/journal.pone.0280233)
Supplement: S3 Table — White-to-opaque switching frequencies for the wild type and Efg1 T208A strains scored after seven days growth at 25°C on SCD+aa+Uri or SCGlcNAc+aa+Uri plates. Five plates were scored per condition. (XLSX) [file pone.0280233.s003.xlsx]

## Sheet: Table S3
Table S3: White-to-opaque Efg1 T208A and GlcNAc switching frequencies
White-to-Opaque Switching
Strain	Media	Overall Switching Frequency (%)	Full Colony Switching Events (%)	n
Wild Type	SCD+aa+Uri	2.93454	< 0.23	443
Wild Type	SCGlcNAc+aa+Uri	4.77273	0.227273	440
Efg1 T208A	SCD+aa+Uri	3.68098	< 0.20	489
Efg1 T208A	SCGlcNAc+aa+Uri	8.18182	1.09091	550
