# Supplementary material for: Farnesol and phosphorylation of the transcriptional regulator Efg1 affect Candida albicans white-opaque switching rates
Source: PLoS One. 2023 Jan 20;18(1):e0280233. doi: 10.1371/journal.pone.0280233 (PMC9858334; doi:10.1371/journal.pone.0280233)
Supplement: S1 File — (XLSX) [file pone.0280233.s004.xlsx]

## Sheet: Strains
Formal Name	Shorthand Name	Cell Type	Description	Parent Strain	Source
LBY1	WT white	White	Wild Type, White His Leu addback. pJD1/Arg MTL alpha deletion (a/Δ)		Hernday et al. 2013
LBY2	WT opaque	Opaque	Wild Type, Opaque His Leu addback. pJD1/Arg MTL alpha deletion (a/Δ)		Hernday et al. 2013
LBY89	T208E white	White	Efg1 T208E mutant, White His Leu addback. pJD1/Arg MTL alpha deletion (a/Δ)	LBY1	This Study
LBY89B	independent T208E white	White	Efg1 T208E mutant, White His Leu addback. pJD1/Arg MTL alpha deletion (a/Δ)	LBY1	This Study
LBY90	T208E opaque	Opaque	Efg1 T208E mutant, Opaque His Leu addback. pJD1/Arg MTL alpha deletion (a/Δ)	LBY89	This Study
LBY90B	independent T208E opaque	Opaque	Efg1 T208E mutant, Opaque His Leu addback. pJD1/Arg MTL alpha deletion (a/Δ)	LBY89B	This Study
LBY91	T208A white	White	Efg1 T208A mutant, White His Leu addback. pJD1/Arg MTL alpha deletion (a/Δ)	LBY1	This Study
LBY91B	independent T208A white	White	Efg1 T208A mutant, White His Leu addback. pJD1/Arg MTL alpha deletion (a/Δ)	LBY1	This Study
LBY92	T208A opaque	Opaque	Efg1 T208A mutant, Opaque His Leu addback. pJD1/Arg MTL alpha deletion (a/Δ)	LBY91	This Study
LBY92B	independent T208A opaque	Opaque	Efg1 T208A mutant, Opaque His Leu addback. pJD1/Arg MTL alpha deletion (a/Δ)	LBY91B	This Study
LBY97	T181E white	White	Efg1 T181E mutant, White His Leu addback. pJD1/Arg MTL alpha deletion (a/Δ)	LBY1	This Study
MLY1662	T181E opaque	Opaque	Efg1 T181E mutant, Opaque His Leu addback. pJD1/Arg MTL alpha deletion (a/Δ)	LBY97	This Study
LBY98	T181A white	White	Efg1 T181A mutant, White His Leu addback. pJD1/Arg MTL alpha deletion (a/Δ)	LBY1	This Study
MLY1663	T181A opaque	Opaque	Efg1 T181A mutant, Opaque His Leu addback. pJD1/Arg MTL alpha deletion (a/Δ)	LBY98	This Study
LBY106	Δczf1	White	Δ/Δczf1, White His Leu addback. pJD1/Arg MTL alpha deletion (a/Δ)	LBY1	This Study
LBY107	Δczf1 + T208E	White	Δ/Δczf1 + Efg1 T208E mutant, White His Leu addback. pJD1/Arg MTL alpha deletion (a/Δ)	LBY89	This Study

## Sheet: Plasmids
Description	Name	Source
CRISPR CAS9 Plasmid	pADH140	Nguyen et al. 2017
CRISPR gRNA plasmid 1	pADH110	Nguyen et al. 2017
CRISPR gRNA plasmid 2	pADH139	Nguyen et al. 2017

## Sheet: Oligonucleotides
Oligonucleotide Description	Oligonucleotide Sequence
Efg1 T208 gRNA #1	CGTAAACTATTTTTAATTTGCACGAGTAACAACTACCATGGTTTTAGAGCTAGAAATAGC
Efg1 T208 gRNA #2	CGTAAACTATTTTTAATTTGCACATGGTAGTTGTTACTCGGTTTTAGAGCTAGAAATAGC
Efg1 T208E 5' dDNA	CACTGTGGGGCAATTCCAACCACCAGGAATCAGACCACGAGTAGAAACTACCATGTGGGAAGATGAAAAAACTTTGTGCTATCAAGTTGA
Efg1 T208E 3' dDNA	TCAACTTGATAGCACAAAGTTTTTTCATCTTCCCACATGGTAGTTTCTACTCGTGGTCTGATTCCTGGTGGTTGGAATTGCCCCACAGTG
Efg1 T208A 5' dDNA	CACTGTGGGGCAATTCCAACCACCAGGAATCAGACCACGAGTAGCTACTACCATGTGGGAAGATGAAAAAACTTTGTGCTATCAAGTTGA
Efg1 T208A 3' dDNA	TCAACTTGATAGCACAAAGTTTTTTCATCTTCCCACATGGTAGTAGCTACTCGTGGTCTGATTCCTGGTGGTTGGAATTGCCCCACAGTG
Efg1 T208 5' Flank 1	CCAACTCCTGTTCAGGATAC
Efg1 T208 3' Flank 1	CATTGAGCAATTTGGTTCCG
Efg1 T208 5' Flank 2	TCAACAAGCAGTACCTATCC
Efg1 T208 3' Flank 2	CAAAATCCCATCTCTTCTACC
Efg1 T181 gRNA #1	CGTAAACTATTTTTAATTTGGCAACAACCAACTCCTGTTCGTTTTAGAGCTAGAAATAGC
Efg1 T181 gRNA #2	CGTAAACTATTTTTAATTTGAACGTATCCTGAACAGGAGTGTTTTAGAGCTAGAAATAGC
Efg1 T181E 5' dDNA	AGCAGTACCTATCCCACCACATGTATCGACAATGCAACAACCAGAACCTGTTCAAGATACGTTGAACGCCTCGAGCACTTCCACTGTGGG
Efg1 T181E 3' dDNA	CCCACAGTGGAAGTGCTCGAGGCGTTCAACGTATCTTGAACAGGTTCTGGTTGTTGCATTGTCGATACATGTGGTGGGATAGGTACTGCT
Efg1 T181A 5' dDNA	AGCAGTACCTATCCCACCACATGTATCGACAATGCAACAACCAGCTCCTGTTCAAGATACGTTGAACGCCTCGAGCACTTCCACTGTGGG
Efg1 T181A 3' dDNA	CCCACAGTGGAAGTGCTCGAGGCGTTCAACGTATCTTGAACAGGAGCTGGTTGTTGCATTGTCGATACATGTGGTGGGATAGGTACTGCT
Efg1 T181 5' Flank 1	CCTCAGCATTACAATGGATC
Efg1 T181 3' Flank 1	TATCTGCTCTTCTGACAACC
CZF1 deletion gRNA #1	CGTAAACTATTTTTAATTTGACAATCTGTAGGTTACCTAGGTTTTAGAGCTAGAAATAGC
CZF1 deletion gRNA #2	CGTAAACTATTTTTAATTTGGTTGTTGTGAAACAAGACCAGTTTTAGAGCTAGAAATAGC
CZF1 deletion 5' dDNA	TATTTAATTTTCCATTTTCAACATCAAGTGTTTAAATATCAACAggGCTTCTCTGTGTTGGAGGGATATCGTTTAAAAAAAACTCAATAA
CZF1 deletion 3' dDNA	TTATTGAGTTTTTTTTAAACGATATCCCTCCAACACAGAGAAGCccTGTTGATATTTAAACACTTGATGTTGAAAATGGAAAATTAAATA
CZF1 deletion 5' Flank	ATACCAACTATCAACTGGTC
CZF1 deletion 3' Flank	GGTTGTAGAACTCAAATACC
CZF1 deletion 5' ORF Check	GACTCAACAATATCCTGTCC
CZF1 deletion 3' ORF Check	TTCTTTGTTCCTTGTTCTGG
